# Supplementary material for: Comparative Transcriptome Analyses Reveal the Role of Conserved Function in Electric Organ Convergence Across Electric Fishes
Source: Front Genet. 2019 Jul 18;10:664. doi: 10.3389/fgene.2019.00664 (PMC6657706; doi:10.3389/fgene.2019.00664)
Supplement: Table S2 — The GO and KEGG pathway enrichment analyses for DEGs between the SM and EO in each electric fish. [file Table_2.xlsx]

## Sheet: description
Table S2. The GO and KEGG pathway enrichment analyses for DEGs between the SM and EO in each electric fish.

## Sheet: C. com-GO
##Databases: KEGG PATHWAY, Gene Ontology
##Statistical test method: hypergeometric test / Fisher's exact test
##FDR correction method: Benjamini and Hochberg
#Term	Database	ID	Input number	Background number	P-Value	Corrected P-Value
mitochondrion	Gene Ontology	GO:0005739	166	406	3.51057e-30	1.40739e-26
mitochondrial part	Gene Ontology	GO:0044429	111	243	1.59566e-23	2.13233e-20
mitochondrial envelope	Gene Ontology	GO:0005740	88	184	6.44235e-20	5.16548e-17
mitochondrial membrane	Gene Ontology	GO:0031966	84	173	2.17825e-19	1.45543e-16
mitochondrial inner membrane	Gene Ontology	GO:0005743	68	118	7.1163e-19	4.07561e-16
organelle inner membrane	Gene Ontology	GO:0019866	69	131	1.42131e-17	7.12256e-15
organelle envelope	Gene Ontology	GO:0031967	99	258	5.25634e-17	2.34141e-14
envelope	Gene Ontology	GO:0031975	99	259	6.45052e-17	2.58601e-14
cytoplasm	Gene Ontology	GO:0005737	510	2651	2.6683e-16	9.72474e-14
cytoplasmic part	Gene Ontology	GO:0044444	357	1726	4.33736e-15	1.33757e-12
organelle membrane	Gene Ontology	GO:0031090	138	511	8.92792e-13	2.38614e-10
purine nucleoside monophosphate metabolic process	Gene Ontology	GO:0009126	43	76	2.86163e-12	6.7484e-10
purine ribonucleoside monophosphate metabolic process	Gene Ontology	GO:0009167	43	76	2.86163e-12	6.7484e-10
generation of precursor metabolites and energy	Gene Ontology	GO:0006091	44	80	3.29393e-12	6.95964e-10
mitochondrial membrane part	Gene Ontology	GO:0044455	40	66	3.29841e-12	6.95964e-10
ribonucleoside monophosphate metabolic process	Gene Ontology	GO:0009161	45	84	3.71338e-12	7.44348e-10
ATP metabolic process	Gene Ontology	GO:0046034	40	67	4.67978e-12	8.93392e-10
nucleoside monophosphate metabolic process	Gene Ontology	GO:0009123	45	85	5.04452e-12	9.1925e-10
ribonucleoside triphosphate metabolic process	Gene Ontology	GO:0009199	42	78	1.69741e-11	2.95866e-09
purine ribonucleoside triphosphate metabolic process	Gene Ontology	GO:0009205	40	73	3.41569e-11	5.47741e-09
purine nucleoside triphosphate metabolic process	Gene Ontology	GO:0009144	40	73	3.41569e-11	5.47741e-09
nucleoside triphosphate metabolic process	Gene Ontology	GO:0009141	42	81	4.22111e-11	6.50862e-09
inner mitochondrial membrane protein complex	Gene Ontology	GO:0098800	30	41	6.04997e-11	8.98309e-09
purine ribonucleoside metabolic process	Gene Ontology	GO:0046128	45	94	6.68987e-11	9.24817e-09
purine nucleoside metabolic process	Gene Ontology	GO:0042278	45	94	6.68987e-11	9.24817e-09
mitochondrial protein complex	Gene Ontology	GO:0098798	33	51	7.19406e-11	9.59262e-09
oxidoreductase activity	Gene Ontology	GO:0016491	111	405	7.41759e-11	9.59262e-09
ribonucleoside metabolic process	Gene Ontology	GO:0009119	48	108	1.16372e-10	1.45792e-08
respiratory chain	Gene Ontology	GO:0070469	27	34	1.50488e-10	1.82821e-08
nucleoside metabolic process	Gene Ontology	GO:0009116	48	114	4.89894e-10	5.71971e-08
electron carrier activity	Gene Ontology	GO:0009055	29	43	4.99351e-10	5.71971e-08
sarcomere	Gene Ontology	GO:0030017	27	38	8.6388e-10	9.36025e-08
nucleotide metabolic process	Gene Ontology	GO:0009117	58	161	1.02517e-09	1.0616e-07
organonitrogen compound metabolic process	Gene Ontology	GO:1901564	159	697	1.03273e-09	1.0616e-07
nucleoside phosphate metabolic process	Gene Ontology	GO:0006753	58	162	1.23636e-09	1.23914e-07
myofibril	Gene Ontology	GO:0030016	27	39	1.3004e-09	1.27154e-07
glycosyl compound metabolic process	Gene Ontology	GO:1901657	48	119	1.51153e-09	1.44279e-07
ribonucleotide metabolic process	Gene Ontology	GO:0009259	50	128	1.65475e-09	1.54277e-07
purine nucleotide metabolic process	Gene Ontology	GO:0006163	49	124	1.768e-09	1.61089e-07
purine ribonucleotide metabolic process	Gene Ontology	GO:0009150	48	120	1.87976e-09	1.65266e-07
contractile fiber part	Gene Ontology	GO:0044449	27	40	1.93752e-09	1.65266e-07
contractile fiber	Gene Ontology	GO:0043292	27	40	1.93752e-09	1.65266e-07
oxidation-reduction process	Gene Ontology	GO:0055114	98	365	2.33422e-09	1.94956e-07
small molecule metabolic process	Gene Ontology	GO:0044281	121	493	3.18703e-09	2.60751e-07
ribose phosphate metabolic process	Gene Ontology	GO:0019693	50	132	3.77036e-09	3.02307e-07
mitochondrial respiratory chain	Gene Ontology	GO:0005746	23	30	5.48593e-09	4.31238e-07
nucleobase-containing small molecule metabolic process	Gene Ontology	GO:0055086	61	186	7.18582e-09	5.53999e-07
single-organism metabolic process	Gene Ontology	GO:0044710	229	1151	1.01924e-08	7.56693e-07
purine-containing compound metabolic process	Gene Ontology	GO:0072521	51	142	1.10634e-08	7.954e-07
cellular respiration	Gene Ontology	GO:0045333	25	38	1.11106e-08	7.954e-07
muscle structure development	Gene Ontology	GO:0061061	54	156	1.16406e-08	8.18719e-07
metabolic process	Gene Ontology	GO:0008152	670	4121	1.48417e-08	1.02587e-06
energy derivation by oxidation of organic compounds	Gene Ontology	GO:0015980	29	53	1.6959e-08	1.15235e-06
catalytic activity	Gene Ontology	GO:0003824	495	2941	5.17904e-08	3.40373e-06
intracellular part	Gene Ontology	GO:0044424	680	4235	6.36537e-08	4.11593e-06
oxidoreductase complex	Gene Ontology	GO:1990204	22	33	7.0505e-08	4.48658e-06
hydrogen ion transmembrane transporter activity	Gene Ontology	GO:0015078	28	55	9.51637e-08	5.96112e-06
intracellular	Gene Ontology	GO:0005622	700	4391	1.01416e-07	6.25505e-06
respiratory chain complex	Gene Ontology	GO:0098803	19	25	1.28239e-07	7.78953e-06
oxidoreductase activity, acting on NAD(P)H	Gene Ontology	GO:0016651	22	35	1.49962e-07	8.84116e-06
electron transport chain	Gene Ontology	GO:0022900	18	23	2.02128e-07	1.17439e-05
organophosphate metabolic process	Gene Ontology	GO:0019637	73	273	2.82284e-07	1.61668e-05
cellular metabolic process	Gene Ontology	GO:0044237	571	3516	2.92875e-07	1.65371e-05
skeletal muscle organ development	Gene Ontology	GO:0060538	28	61	4.94078e-07	2.73426e-05
single-organism process	Gene Ontology	GO:0044699	780	5015	4.97882e-07	2.73426e-05
muscle tissue development	Gene Ontology	GO:0060537	36	95	5.41823e-07	2.89623e-05
striated muscle tissue development	Gene Ontology	GO:0014706	36	95	5.41823e-07	2.89623e-05
actin filament-based process	Gene Ontology	GO:0030029	47	146	5.6487e-07	2.97487e-05
striated muscle cell development	Gene Ontology	GO:0055002	32	78	5.71378e-07	2.97487e-05
muscle organ development	Gene Ontology	GO:0007517	33	83	6.73336e-07	3.46078e-05
actin cytoskeleton organization	Gene Ontology	GO:0030036	46	143	7.54076e-07	3.8267e-05
muscle cell development	Gene Ontology	GO:0055001	33	84	8.34117e-07	4.17997e-05
organic substance metabolic process	Gene Ontology	GO:0071704	599	3750	9.73152e-07	4.8165e-05
skeletal muscle tissue development	Gene Ontology	GO:0007519	26	56	1.05702e-06	5.16781e-05
striated muscle cell differentiation	Gene Ontology	GO:0051146	35	94	1.07453e-06	5.19012e-05
respiratory electron transport chain	Gene Ontology	GO:0022904	16	21	1.23395e-06	5.88915e-05
oxidoreduction coenzyme metabolic process	Gene Ontology	GO:0006733	22	42	1.5349e-06	7.23929e-05
NADH dehydrogenase activity	Gene Ontology	GO:0003954	13	13	1.64143e-06	7.65174e-05
muscle cell differentiation	Gene Ontology	GO:0042692	38	110	1.6815e-06	7.66038e-05
myofibril assembly	Gene Ontology	GO:0030239	21	39	1.88988e-06	8.51296e-05
single-organism developmental process	Gene Ontology	GO:0044767	339	1975	2.07922e-06	9.16001e-05
actin binding	Gene Ontology	GO:0003779	41	126	2.31994e-06	0.000101094
phosphate-containing compound metabolic process	Gene Ontology	GO:0006796	166	848	2.66332e-06	0.000113588
developmental process	Gene Ontology	GO:0032502	340	1991	2.994e-06	0.000123386
cytochrome-c oxidase activity	Gene Ontology	GO:0004129	15	20	3.04694e-06	0.000123386
oxidoreductase activity, acting on a heme group of donors	Gene Ontology	GO:0016675	15	20	3.04694e-06	0.000123386
heme-copper terminal oxidase activity	Gene Ontology	GO:0015002	15	20	3.04694e-06	0.000123386
oxidoreductase activity, acting on a heme group of donors, oxygen as acceptor	Gene Ontology	GO:0016676	15	20	3.04694e-06	0.000123386
phosphorus metabolic process	Gene Ontology	GO:0006793	166	851	3.18191e-06	0.000127563
anatomical structure development	Gene Ontology	GO:0048856	330	1927	3.44054e-06	0.000136566
cofactor binding	Gene Ontology	GO:0048037	37	110	3.79601e-06	0.000147749
mitochondrion organization	Gene Ontology	GO:0007005	37	110	3.79601e-06	0.000147749
NADH dehydrogenase (ubiquinone) activity	Gene Ontology	GO:0008137	12	12	4.16294e-06	0.000157446
oxidoreductase activity, acting on NAD(P)H, quinone or similar compound as acceptor	Gene Ontology	GO:0016655	12	12	4.16294e-06	0.000157446
NADH dehydrogenase (quinone) activity	Gene Ontology	GO:0050136	12	12	4.16294e-06	0.000157446
oxidative phosphorylation	Gene Ontology	GO:0006119	15	21	4.66258e-06	0.000174694
intracellular organelle	Gene Ontology	GO:0043229	542	3406	5.56059e-06	0.000204518
multicellular organism development	Gene Ontology	GO:0007275	300	1743	7.04924e-06	0.000256913
heart process	Gene Ontology	GO:0003015	26	64	7.30185e-06	0.000261367
heart contraction	Gene Ontology	GO:0060047	26	64	7.30185e-06	0.000261367
organelle	Gene Ontology	GO:0043226	547	3451	7.41987e-06	0.000263241
ATP synthesis coupled electron transport	Gene Ontology	GO:0042773	14	19	7.51946e-06	0.000264434
membrane-bounded organelle	Gene Ontology	GO:0043227	478	2969	7.98113e-06	0.000278229
cellular process	Gene Ontology	GO:0009987	894	5953	8.99562e-06	0.000310892
intracellular membrane-bounded organelle	Gene Ontology	GO:0043231	475	2956	1.0213e-05	0.000349947
single-multicellular organism process	Gene Ontology	GO:0044707	317	1868	1.05158e-05	0.000357271
cell	Gene Ontology	GO:0005623	803	5300	1.12578e-05	0.000376104
cell part	Gene Ontology	GO:0044464	803	5300	1.12578e-05	0.000376104
single-organism catabolic process	Gene Ontology	GO:0044712	46	162	1.19033e-05	0.000394382
mitochondrial matrix	Gene Ontology	GO:0005759	25	62	1.20371e-05	0.000395548
primary metabolic process	Gene Ontology	GO:0044238	564	3589	1.2369e-05	0.000403149
actomyosin structure organization	Gene Ontology	GO:0031032	21	46	1.36988e-05	0.000442891
coenzyme binding	Gene Ontology	GO:0050662	28	76	1.44462e-05	0.000463318
organonitrogen compound biosynthetic process	Gene Ontology	GO:1901566	108	517	1.49875e-05	0.000476864
actin cytoskeleton	Gene Ontology	GO:0015629	32	95	1.62664e-05	0.000513479
purine ribonucleoside monophosphate biosynthetic process	Gene Ontology	GO:0009168	16	28	1.79931e-05	0.000559181
purine nucleoside monophosphate biosynthetic process	Gene Ontology	GO:0009127	16	28	1.79931e-05	0.000559181
cytoskeletal protein binding	Gene Ontology	GO:0008092	55	213	1.81653e-05	0.000560191
mitochondrial ATP synthesis coupled electron transport	Gene Ontology	GO:0042775	13	18	1.85436e-05	0.00056749
ribonucleoside monophosphate biosynthetic process	Gene Ontology	GO:0009156	18	36	2.18365e-05	0.0006632
respiratory chain complex I	Gene Ontology	GO:0045271	10	10	2.70309e-05	0.000796814
NADH dehydrogenase complex	Gene Ontology	GO:0030964	10	10	2.70309e-05	0.000796814
mitochondrial respiratory chain complex I	Gene Ontology	GO:0005747	10	10	2.70309e-05	0.000796814
myofilament	Gene Ontology	GO:0036379	13	19	2.79146e-05	0.000805105
striated muscle thin filament	Gene Ontology	GO:0005865	13	19	2.79146e-05	0.000805105
nucleoside monophosphate biosynthetic process	Gene Ontology	GO:0009124	18	37	2.89548e-05	0.000816371
cofactor metabolic process	Gene Ontology	GO:0051186	35	113	2.90513e-05	0.000816371
organic acid metabolic process	Gene Ontology	GO:0006082	60	245	2.94809e-05	0.000816371
inorganic cation transmembrane transporter activity	Gene Ontology	GO:0022890	56	223	2.97473e-05	0.000816371
ATP biosynthetic process	Gene Ontology	GO:0006754	12	16	2.9943e-05	0.000816371
fatty acid catabolic process	Gene Ontology	GO:0009062	12	16	2.9943e-05	0.000816371
proton-transporting ATP synthase complex	Gene Ontology	GO:0045259	11	13	3.00067e-05	0.000816371
nucleoside triphosphate biosynthetic process	Gene Ontology	GO:0009142	15	26	3.01379e-05	0.000816371
single-organism cellular process	Gene Ontology	GO:0044763	626	4074	3.88923e-05	0.00104644
peptide metabolic process	Gene Ontology	GO:0006518	76	341	4.50366e-05	0.00120368
ribonucleoside triphosphate biosynthetic process	Gene Ontology	GO:0009201	14	24	5.05204e-05	0.0013413
single-organism organelle organization	Gene Ontology	GO:1902589	98	476	5.88032e-05	0.00155093
muscle system process	Gene Ontology	GO:0003012	20	48	6.05944e-05	0.00158773
peptide biosynthetic process	Gene Ontology	GO:0043043	69	304	6.14607e-05	0.00159997
membrane protein complex	Gene Ontology	GO:0098796	77	351	6.29409e-05	0.00161795
carboxylic acid catabolic process	Gene Ontology	GO:0046395	19	44	6.29582e-05	0.00161795
coenzyme metabolic process	Gene Ontology	GO:0006732	29	89	6.48194e-05	0.00165516
structural constituent of ribosome	Gene Ontology	GO:0003735	43	160	6.61526e-05	0.00167852
translation	Gene Ontology	GO:0006412	68	300	7.16422e-05	0.00180637
small molecule catabolic process	Gene Ontology	GO:0044282	25	71	7.39381e-05	0.00180802
ATP synthesis coupled proton transport	Gene Ontology	GO:0015986	11	15	7.44136e-05	0.00180802
lipid oxidation	Gene Ontology	GO:0034440	11	15	7.44136e-05	0.00180802
energy coupled proton transport, down electrochemical gradient	Gene Ontology	GO:0015985	11	15	7.44136e-05	0.00180802
fatty acid oxidation	Gene Ontology	GO:0019395	11	15	7.44136e-05	0.00180802
I band	Gene Ontology	GO:0031674	11	15	7.44136e-05	0.00180802
heart development	Gene Ontology	GO:0007507	57	238	7.70911e-05	0.0018618
muscle contraction	Gene Ontology	GO:0006936	19	45	7.98685e-05	0.00191732
monovalent inorganic cation transmembrane transporter activity	Gene Ontology	GO:0015077	46	178	8.29497e-05	0.00197944
multicellular organismal process	Gene Ontology	GO:0032501	344	2115	9.11711e-05	0.00216275
purine nucleoside triphosphate biosynthetic process	Gene Ontology	GO:0009145	12	19	9.94195e-05	0.00231728
striated muscle contraction	Gene Ontology	GO:0006941	12	19	9.94195e-05	0.00231728
purine ribonucleoside triphosphate biosynthetic process	Gene Ontology	GO:0009206	12	19	9.94195e-05	0.00231728
hydrogen transport	Gene Ontology	GO:0006818	18	42	0.000105089	0.00242127
proton transport	Gene Ontology	GO:0015992	18	42	0.000105089	0.00242127
pyridine nucleotide metabolic process	Gene Ontology	GO:0019362	16	34	0.000107626	0.00245154
nicotinamide nucleotide metabolic process	Gene Ontology	GO:0046496	16	34	0.000107626	0.00245154
system development	Gene Ontology	GO:0048731	250	1477	0.000109899	0.00248917
oxoacid metabolic process	Gene Ontology	GO:0043436	54	226	0.00012326	0.00277612
carbohydrate derivative metabolic process	Gene Ontology	GO:1901135	76	355	0.00013575	0.00303449
cellular amide metabolic process	Gene Ontology	GO:0043603	80	379	0.000136245	0.00303449
structural molecule activity	Gene Ontology	GO:0005198	67	302	0.000137927	0.00305497
pyridine-containing compound metabolic process	Gene Ontology	GO:0072524	16	35	0.000140041	0.00308475
monocarboxylic acid metabolic process	Gene Ontology	GO:0032787	33	114	0.000141951	0.00310093
monocarboxylic acid catabolic process	Gene Ontology	GO:0072329	12	20	0.000142322	0.00310093
cation transmembrane transporter activity	Gene Ontology	GO:0008324	61	268	0.000148739	0.00322321
amide biosynthetic process	Gene Ontology	GO:0043604	71	327	0.000154826	0.00333707
cytoskeleton organization	Gene Ontology	GO:0007010	59	257	0.000155749	0.00333902
organic acid catabolic process	Gene Ontology	GO:0016054	19	48	0.000157047	0.00334895
pyruvate metabolic process	Gene Ontology	GO:0006090	14	28	0.000176156	0.00373655
myotube differentiation	Gene Ontology	GO:0014902	16	36	0.000180645	0.00379165
carbohydrate catabolic process	Gene Ontology	GO:0016052	16	36	0.000180645	0.00379165
fatty acid beta-oxidation	Gene Ontology	GO:0006635	10	14	0.000184884	0.00386042
carboxylic acid metabolic process	Gene Ontology	GO:0019752	53	225	0.000191477	0.00397737
purine ribonucleoside biosynthetic process	Gene Ontology	GO:0046129	16	37	0.000231101	0.0047512
purine nucleoside biosynthetic process	Gene Ontology	GO:0042451	16	37	0.000231101	0.0047512
ATP generation from ADP	Gene Ontology	GO:0006757	12	22	0.000276777	0.00557588
glycolytic process	Gene Ontology	GO:0006096	12	22	0.000276777	0.00557588
protein dephosphorylation	Gene Ontology	GO:0006470	24	74	0.000282207	0.00562869
ADP metabolic process	Gene Ontology	GO:0046031	13	26	0.000298232	0.00591887
sarcoplasm	Gene Ontology	GO:0016528	9	12	0.000302355	0.00597114
sulfur compound binding	Gene Ontology	GO:1901681	18	47	0.000320402	0.00629652
sarcomere organization	Gene Ontology	GO:0045214	11	19	0.000338222	0.0066143
single-organism carbohydrate catabolic process	Gene Ontology	GO:0044724	15	35	0.000387461	0.00750898
skeletal muscle fiber development	Gene Ontology	GO:0048741	13	27	0.000395209	0.00750898
myotube cell development	Gene Ontology	GO:0014904	13	27	0.000395209	0.00750898
purine ribonucleoside diphosphate metabolic process	Gene Ontology	GO:0009179	13	27	0.000395209	0.00750898
ribonucleoside diphosphate metabolic process	Gene Ontology	GO:0009185	13	27	0.000395209	0.00750898
purine nucleoside diphosphate metabolic process	Gene Ontology	GO:0009135	13	27	0.000395209	0.00750898
inorganic cation transmembrane transport	Gene Ontology	GO:0098662	35	133	0.000417435	0.00789385
phosphoprotein phosphatase activity	Gene Ontology	GO:0004721	29	102	0.000445761	0.00838993
cellular protein metabolic process	Gene Ontology	GO:0044267	243	1469	0.000449234	0.00841578
nucleotide biosynthetic process	Gene Ontology	GO:0009165	27	92	0.000458508	0.0085213
troponin complex	Gene Ontology	GO:0005861	9	13	0.000459117	0.0085213
mitochondrial electron transport, NADH to ubiquinone	Gene Ontology	GO:0006120	7	7	0.00046342	0.00856153
phosphatase activity	Gene Ontology	GO:0016791	37	145	0.000478183	0.00874748
ribonucleoside biosynthetic process	Gene Ontology	GO:0042455	18	49	0.000480031	0.00874748
nucleoside biosynthetic process	Gene Ontology	GO:0009163	18	49	0.000480031	0.00874748
acyl-CoA dehydrogenase activity	Gene Ontology	GO:0003995	8	10	0.000489992	0.00888859
inorganic ion transmembrane transport	Gene Ontology	GO:0098660	38	151	0.000506919	0.00915423
cation transport	Gene Ontology	GO:0006812	55	248	0.000523561	0.00941236
nucleoside phosphate biosynthetic process	Gene Ontology	GO:1901293	27	93	0.000527139	0.00943437
cation transmembrane transport	Gene Ontology	GO:0098655	37	147	0.000594258	0.0105415
nucleoside diphosphate metabolic process	Gene Ontology	GO:0009132	14	33	0.000650296	0.0114344
nucleoside diphosphate phosphorylation	Gene Ontology	GO:0006165	12	25	0.000670578	0.0116885
nucleotide phosphorylation	Gene Ontology	GO:0046939	12	25	0.000670578	0.0116885
glycosyl compound biosynthetic process	Gene Ontology	GO:1901659	18	51	0.000704048	0.0122187
ribose phosphate biosynthetic process	Gene Ontology	GO:0046390	23	75	0.000712696	0.0122626
ribonucleotide biosynthetic process	Gene Ontology	GO:0009260	23	75	0.000712696	0.0122626
organelle part	Gene Ontology	GO:0044422	276	1712	0.000745771	0.0127769
hydrogen ion transmembrane transport	Gene Ontology	GO:1902600	15	38	0.0007682	0.0131052
proton-transporting ATP synthase activity, rotational mechanism	Gene Ontology	GO:0046933	7	8	0.000781901	0.013271
cation-transporting ATPase activity	Gene Ontology	GO:0019829	13	30	0.000860307	0.0143111
ATPase coupled ion transmembrane transporter activity	Gene Ontology	GO:0042625	13	30	0.000860307	0.0143111
mitochondrial ribosome	Gene Ontology	GO:0005761	13	30	0.000860307	0.0143111
organellar ribosome	Gene Ontology	GO:0000313	13	30	0.000860307	0.0143111
biosynthetic process	Gene Ontology	GO:0009058	301	1891	0.00086841	0.0143862
purine ribonucleotide biosynthetic process	Gene Ontology	GO:0009152	21	67	0.000947021	0.0156239
tissue development	Gene Ontology	GO:0009888	117	645	0.000978308	0.0160739
protein metabolic process	Gene Ontology	GO:0019538	271	1687	0.000997026	0.0163146
transmembrane transport	Gene Ontology	GO:0055085	79	404	0.00107483	0.0175162
heart morphogenesis	Gene Ontology	GO:0003007	29	109	0.00107926	0.0175172
aerobic respiration	Gene Ontology	GO:0009060	10	19	0.00109342	0.0176755
purine nucleotide biosynthetic process	Gene Ontology	GO:0006164	21	68	0.00110594	0.0178061
Z disc	Gene Ontology	GO:0030018	8	12	0.00113906	0.0182659
ion transmembrane transport	Gene Ontology	GO:0034220	45	200	0.00124704	0.0196697
oxidoreductase activity, acting on the CH-CH group of donors, with a flavin as acceptor	Gene Ontology	GO:0052890	7	9	0.00125113	0.0196697
mitochondrial proton-transporting ATP synthase complex	Gene Ontology	GO:0005753	7	9	0.00125113	0.0196697
skeletal muscle contraction	Gene Ontology	GO:0003009	7	9	0.00125113	0.0196697
fatty acid beta-oxidation using acyl-CoA dehydrogenase	Gene Ontology	GO:0033539	7	9	0.00125113	0.0196697
cellular component assembly involved in morphogenesis	Gene Ontology	GO:0010927	32	127	0.00132052	0.0206796
phosphorylation	Gene Ontology	GO:0016310	108	593	0.00133501	0.0208251
cellular biosynthetic process	Gene Ontology	GO:0044249	288	1816	0.0013555	0.0210627
catabolic process	Gene Ontology	GO:0009056	86	453	0.00142561	0.0220667
NAD binding	Gene Ontology	GO:0051287	11	24	0.00149119	0.022993
regulation of cellular component organization	Gene Ontology	GO:0051128	69	348	0.00158225	0.0243036
ion transmembrane transporter activity	Gene Ontology	GO:0015075	73	373	0.00159109	0.0243462
organic substance catabolic process	Gene Ontology	GO:1901575	85	449	0.00162308	0.0247411
animal organ development	Gene Ontology	GO:0048513	178	1064	0.00165908	0.0251942
anatomical structure morphogenesis	Gene Ontology	GO:0009653	166	983	0.00167127	0.0252835
circulatory system development	Gene Ontology	GO:0072359	79	413	0.00181884	0.0273099
cardiovascular system development	Gene Ontology	GO:0072358	79	413	0.00181884	0.0273099
oxidoreductase activity, acting on the CH-CH group of donors	Gene Ontology	GO:0016627	16	47	0.00184986	0.0276719
ketone biosynthetic process	Gene Ontology	GO:0042181	7	10	0.00191481	0.0285371
cell development	Gene Ontology	GO:0048468	107	595	0.00200172	0.0297218
A band	Gene Ontology	GO:0031672	6	7	0.00203188	0.0300583
muscle fiber development	Gene Ontology	GO:0048747	13	34	0.00212325	0.0309057
metal cluster binding	Gene Ontology	GO:0051540	13	34	0.00212325	0.0309057
iron-sulfur cluster binding	Gene Ontology	GO:0051536	13	34	0.00212325	0.0309057
blood circulation	Gene Ontology	GO:0008015	31	126	0.00213118	0.0309057
circulatory system process	Gene Ontology	GO:0003013	31	126	0.00213118	0.0309057
cellular nitrogen compound biosynthetic process	Gene Ontology	GO:0044271	234	1456	0.00213542	0.0309057
organic substance biosynthetic process	Gene Ontology	GO:1901576	290	1848	0.00221437	0.0319331
dicarboxylic acid metabolic process	Gene Ontology	GO:0043648	8	14	0.00233672	0.0333259
mitochondrial membrane organization	Gene Ontology	GO:0007006	8	14	0.00233672	0.0333259
protein tyrosine/serine/threonine phosphatase activity	Gene Ontology	GO:0008138	14	39	0.0023442	0.0333259
cell differentiation	Gene Ontology	GO:0030154	156	925	0.00237315	0.0336182
calcium ion binding	Gene Ontology	GO:0005509	62	312	0.00252667	0.035667
oxidoreductase activity, acting on the aldehyde or oxo group of donors	Gene Ontology	GO:0016903	10	22	0.00254196	0.0357569
nitrogen compound metabolic process	Gene Ontology	GO:0006807	334	2165	0.00262062	0.0364932
actin filament organization	Gene Ontology	GO:0007015	21	74	0.00262161	0.0364932
fatty-acyl-CoA binding	Gene Ontology	GO:0000062	7	11	0.00282151	0.039005
cytochrome complex	Gene Ontology	GO:0070069	7	11	0.00282151	0.039005
negative regulation of cellular process	Gene Ontology	GO:0048523	99	552	0.00308057	0.0422945
quinone metabolic process	Gene Ontology	GO:1901661	6	8	0.00320822	0.0431603
quinone biosynthetic process	Gene Ontology	GO:1901663	6	8	0.00320822	0.0431603
proton-transporting ATP synthase complex, coupling factor F(o)	Gene Ontology	GO:0045263	6	8	0.00320822	0.0431603
ubiquinone metabolic process	Gene Ontology	GO:0006743	6	8	0.00320822	0.0431603
ubiquinone biosynthetic process	Gene Ontology	GO:0006744	6	8	0.00320822	0.0431603
proton-transporting two-sector ATPase complex	Gene Ontology	GO:0016469	12	32	0.00352973	0.0473267
cellular nitrogen compound metabolic process	Gene Ontology	GO:0034641	316	2050	0.00354836	0.0474179
lipid catabolic process	Gene Ontology	GO:0016042	17	56	0.00365182	0.0486384
sulfur compound metabolic process	Gene Ontology	GO:0006790	22	82	0.00373778	0.0496184
--------------------

## Sheet: C. tsh-GO
##Databases: KEGG PATHWAY, Gene Ontology
##Statistical test method: hypergeometric test / Fisher's exact test
##FDR correction method: Benjamini and Hochberg
#Term	Database	ID	Input number	Background number	P-Value	Corrected P-Value
single-multicellular organism process	Gene Ontology	GO:0044707	358	1868	5.47289e-14	2.17164e-10
multicellular organism development	Gene Ontology	GO:0007275	332	1743	1.03232e-12	2.04813e-09
anatomical structure development	Gene Ontology	GO:0048856	356	1927	4.48647e-12	4.36024e-09
single-organism developmental process	Gene Ontology	GO:0044767	363	1975	4.75312e-12	4.36024e-09
developmental process	Gene Ontology	GO:0032502	365	1991	5.49425e-12	4.36024e-09
multicellular organismal process	Gene Ontology	GO:0032501	380	2115	1.89893e-11	1.25582e-08
sarcomere	Gene Ontology	GO:0030017	28	38	7.96463e-11	4.51481e-08
myofibril	Gene Ontology	GO:0030016	28	39	1.22365e-10	6.06929e-08
actin cytoskeleton	Gene Ontology	GO:0015629	43	95	1.61339e-10	6.15154e-08
muscle structure development	Gene Ontology	GO:0061061	57	156	1.63103e-10	6.15154e-08
contractile fiber part	Gene Ontology	GO:0044449	28	40	1.86035e-10	6.15154e-08
contractile fiber	Gene Ontology	GO:0043292	28	40	1.86035e-10	6.15154e-08
single-organism process	Gene Ontology	GO:0044699	768	5015	1.87151e-09	5.71242e-07
actin binding	Gene Ontology	GO:0003779	45	126	2.30089e-08	6.08663e-06
muscle organ development	Gene Ontology	GO:0007517	35	83	3.23102e-08	8.01293e-06
system development	Gene Ontology	GO:0048731	265	1477	3.47034e-08	8.10019e-06
cytoskeleton	Gene Ontology	GO:0005856	91	379	8.07063e-08	1.77913e-05
anatomical structure morphogenesis	Gene Ontology	GO:0009653	188	983	9.56367e-08	1.9973e-05
cardiovascular system development	Gene Ontology	GO:0072358	96	413	1.31289e-07	2.442e-05
circulatory system development	Gene Ontology	GO:0072359	96	413	1.31289e-07	2.442e-05
heart process	Gene Ontology	GO:0003015	29	64	1.44503e-07	2.442e-05
heart contraction	Gene Ontology	GO:0060047	29	64	1.44503e-07	2.442e-05
actin filament-based process	Gene Ontology	GO:0030029	47	146	1.47702e-07	2.442e-05
muscle contraction	Gene Ontology	GO:0006936	24	45	1.72729e-07	2.58796e-05
muscle tissue development	Gene Ontology	GO:0060537	36	95	1.76096e-07	2.58796e-05
striated muscle tissue development	Gene Ontology	GO:0014706	36	95	1.76096e-07	2.58796e-05
skeletal muscle organ development	Gene Ontology	GO:0060538	28	61	1.91513e-07	2.71402e-05
muscle system process	Gene Ontology	GO:0003012	24	48	4.27291e-07	5.65164e-05
actin cytoskeleton organization	Gene Ontology	GO:0030036	45	143	4.54622e-07	5.81917e-05
striated muscle cell development	Gene Ontology	GO:0055002	31	78	5.41774e-07	6.718e-05
blood circulation	Gene Ontology	GO:0008015	41	126	7.1319e-07	8.08553e-05
circulatory system process	Gene Ontology	GO:0003013	41	126	7.1319e-07	8.08553e-05
muscle cell development	Gene Ontology	GO:0055001	32	84	7.57761e-07	8.35221e-05
myofilament	Gene Ontology	GO:0036379	15	19	1.08605e-06	0.000113406
striated muscle thin filament	Gene Ontology	GO:0005865	15	19	1.08605e-06	0.000113406
skeletal muscle tissue development	Gene Ontology	GO:0007519	25	56	1.27033e-06	0.000124028
muscle cell differentiation	Gene Ontology	GO:0042692	37	110	1.28078e-06	0.000124028
cytoskeletal protein binding	Gene Ontology	GO:0008092	57	213	1.28154e-06	0.000124028
striated muscle cell differentiation	Gene Ontology	GO:0051146	33	94	2.21516e-06	0.00020928
myofibril assembly	Gene Ontology	GO:0030239	19	39	8.91451e-06	0.000803927
single-organism cellular process	Gene Ontology	GO:0044763	603	4074	1.1335e-05	0.000999158
heart development	Gene Ontology	GO:0007507	58	238	1.17876e-05	0.000999158
animal organ development	Gene Ontology	GO:0048513	187	1064	1.18348e-05	0.000999158
protein binding	Gene Ontology	GO:0005515	238	1423	1.63094e-05	0.00134824
striated muscle contraction	Gene Ontology	GO:0006941	13	19	1.70153e-05	0.00136162
calcium ion binding	Gene Ontology	GO:0005509	70	312	1.71575e-05	0.00136162
biological regulation	Gene Ontology	GO:0065007	530	3547	1.87981e-05	0.0013999
regulation of system process	Gene Ontology	GO:0044057	25	68	1.92958e-05	0.0013999
actomyosin structure organization	Gene Ontology	GO:0031032	20	46	1.93633e-05	0.0013999
troponin complex	Gene Ontology	GO:0005861	11	13	1.94039e-05	0.0013999
regulation of muscle contraction	Gene Ontology	GO:0006937	13	20	2.52277e-05	0.00178756
cytoskeletal part	Gene Ontology	GO:0044430	64	282	2.86816e-05	0.00199664
anatomical structure formation involved in morphogenesis	Gene Ontology	GO:0048646	92	454	2.96361e-05	0.00202752
regulation of muscle system process	Gene Ontology	GO:0090257	13	21	3.67052e-05	0.00246858
sarcomere organization	Gene Ontology	GO:0045214	12	19	6.33953e-05	0.00419254
skeletal muscle fiber development	Gene Ontology	GO:0048741	14	27	7.98353e-05	0.00510946
myotube cell development	Gene Ontology	GO:0014904	14	27	7.98353e-05	0.00510946
tissue development	Gene Ontology	GO:0009888	119	645	8.3324e-05	0.00524809
myotube differentiation	Gene Ontology	GO:0014902	16	36	0.000105188	0.00646196
extracellular region	Gene Ontology	GO:0005576	103	544	0.000105854	0.00646196
dephosphorylation	Gene Ontology	GO:0016311	30	104	0.000130835	0.00774855
protein dephosphorylation	Gene Ontology	GO:0006470	24	74	0.000140537	0.00820074
organ morphogenesis	Gene Ontology	GO:0009887	70	339	0.000156559	0.00900328
regulation of biological process	Gene Ontology	GO:0050789	486	3302	0.000162872	0.00923254
I band	Gene Ontology	GO:0031674	10	15	0.000188748	0.0105486
skeletal muscle contraction	Gene Ontology	GO:0003009	8	9	0.000219838	0.0119496
phosphate-containing compound metabolic process	Gene Ontology	GO:0006796	146	848	0.000239258	0.0126583
phosphorus metabolic process	Gene Ontology	GO:0006793	146	851	0.000274013	0.0143063
cell differentiation	Gene Ontology	GO:0030154	156	925	0.000340676	0.0175558
cytoskeleton organization	Gene Ontology	GO:0007010	55	257	0.000358529	0.0182326
protein tyrosine phosphatase activity	Gene Ontology	GO:0004725	20	60	0.000365832	0.0182326
regulation of multicellular organismal process	Gene Ontology	GO:0051239	73	372	0.000421814	0.0206637
muscle fiber development	Gene Ontology	GO:0048747	14	34	0.000517267	0.0250307
regulation of heart contraction	Gene Ontology	GO:0008016	13	30	0.000555145	0.0263226
ATPase activity, coupled to transmembrane movement of ions, phosphorylative mechanism	Gene Ontology	GO:0015662	8	11	0.000557233	0.0263226
regulation of blood circulation	Gene Ontology	GO:1903522	18	53	0.000589266	0.0275083
blood vessel morphogenesis	Gene Ontology	GO:0048514	38	162	0.000653869	0.0298224
cellular developmental process	Gene Ontology	GO:0048869	171	1050	0.000758209	0.0340102
cellular response to organic substance	Gene Ontology	GO:0071310	63	317	0.00076283	0.0340102
myosin complex	Gene Ontology	GO:0016459	11	23	0.00077659	0.034239
musculoskeletal movement	Gene Ontology	GO:0050881	8	12	0.000838779	0.0351437
Z disc	Gene Ontology	GO:0030018	8	12	0.000838779	0.0351437
sarcoplasm	Gene Ontology	GO:0016528	8	12	0.000838779	0.0351437
multicellular organismal movement	Gene Ontology	GO:0050879	8	12	0.000838779	0.0351437
extracellular matrix	Gene Ontology	GO:0031012	29	113	0.000841393	0.0351437
negative regulation of response to stimulus	Gene Ontology	GO:0048585	39	171	0.000884164	0.0364811
cellular component assembly involved in morphogenesis	Gene Ontology	GO:0010927	31	127	0.00114231	0.0457847
cell development	Gene Ontology	GO:0048468	104	595	0.00115632	0.0458828

## Sheet: G. pet-GO
##Databases: KEGG PATHWAY, Gene Ontology
##Statistical test method: hypergeometric test / Fisher's exact test
##FDR correction method: Benjamini and Hochberg
#Term	Database	ID	Input number	Background number	P-Value	Corrected P-Value
sarcomere	Gene Ontology	GO:0030017	13	38	1.85966e-08	1.36824e-05
myofibril	Gene Ontology	GO:0030016	13	39	2.39916e-08	1.36824e-05
contractile fiber part	Gene Ontology	GO:0044449	13	40	3.07586e-08	1.36824e-05
contractile fiber	Gene Ontology	GO:0043292	13	40	3.07586e-08	1.36824e-05
striated muscle contraction	Gene Ontology	GO:0006941	9	19	3.3433e-07	9.07025e-05
myofilament	Gene Ontology	GO:0036379	9	19	3.3433e-07	9.07025e-05
striated muscle thin filament	Gene Ontology	GO:0005865	9	19	3.3433e-07	9.07025e-05
troponin complex	Gene Ontology	GO:0005861	8	13	3.39837e-07	9.07025e-05
muscle structure development	Gene Ontology	GO:0061061	22	156	4.11956e-07	9.99555e-05
muscle contraction	Gene Ontology	GO:0006936	12	45	6.2904e-07	0.000139909
muscle system process	Gene Ontology	GO:0003012	12	48	1.12824e-06	0.000231637
skeletal muscle organ development	Gene Ontology	GO:0060538	13	61	1.91781e-06	0.000339073
muscle organ development	Gene Ontology	GO:0007517	15	83	1.95466e-06	0.000339073
actin cytoskeleton	Gene Ontology	GO:0015629	16	95	2.03266e-06	0.000339073
actin binding	Gene Ontology	GO:0003779	18	126	3.89029e-06	0.000610775
skeletal muscle tissue development	Gene Ontology	GO:0007519	12	56	4.52098e-06	0.000649939
cytoskeletal protein binding	Gene Ontology	GO:0008092	24	213	4.62677e-06	0.000649939
skeletal muscle contraction	Gene Ontology	GO:0003009	6	9	7.65882e-06	0.000981979
single-multicellular organism process	Gene Ontology	GO:0044707	107	1868	8.01476e-06	0.000981979
muscle tissue development	Gene Ontology	GO:0060537	15	95	8.46216e-06	0.000981979
striated muscle tissue development	Gene Ontology	GO:0014706	15	95	8.46216e-06	0.000981979
cytoskeleton	Gene Ontology	GO:0005856	33	379	1.43373e-05	0.00159443
musculoskeletal movement	Gene Ontology	GO:0050881	6	12	2.59144e-05	0.00247178
sarcoplasm	Gene Ontology	GO:0016528	6	12	2.59144e-05	0.00247178
multicellular organismal movement	Gene Ontology	GO:0050879	6	12	2.59144e-05	0.00247178
sarcomere organization	Gene Ontology	GO:0045214	7	19	2.5931e-05	0.00247178
muscle cell differentiation	Gene Ontology	GO:0042692	15	110	3.97918e-05	0.00356027
multicellular organism development	Gene Ontology	GO:0007275	98	1743	4.0018e-05	0.00356027
multicellular organismal process	Gene Ontology	GO:0032501	114	2115	4.96351e-05	0.00427342
developmental process	Gene Ontology	GO:0032502	108	1991	6.31263e-05	0.00526513
single-organism developmental process	Gene Ontology	GO:0044767	107	1975	7.17643e-05	0.00580421
striated muscle cell differentiation	Gene Ontology	GO:0051146	13	94	0.000112762	0.00885185
cytoskeletal part	Gene Ontology	GO:0044430	25	282	0.000117372	0.00895043
myotube differentiation	Gene Ontology	GO:0014902	8	36	0.000143132	0.0106116
muscle cell development	Gene Ontology	GO:0055001	12	84	0.000155965	0.0109792
anatomical structure development	Gene Ontology	GO:0048856	103	1927	0.000160543	0.0109792
system development	Gene Ontology	GO:0048731	83	1477	0.000164544	0.0109792
animal organ development	Gene Ontology	GO:0048513	64	1064	0.000171108	0.0111387
actin cytoskeleton organization	Gene Ontology	GO:0030036	16	143	0.000186428	0.011847
calcium ion binding	Gene Ontology	GO:0005509	26	312	0.000215493	0.0133756
actin filament-based process	Gene Ontology	GO:0030029	16	146	0.000231211	0.014025
regulation of muscle contraction	Gene Ontology	GO:0006937	6	20	0.000251802	0.0149347
regulation of muscle system process	Gene Ontology	GO:0090257	6	21	0.00031405	0.017834
striated muscle cell development	Gene Ontology	GO:0055002	11	78	0.0003208	0.0178378
cardiac muscle contraction	Gene Ontology	GO:0060048	5	13	0.000331022	0.0180306
heart development	Gene Ontology	GO:0007507	21	238	0.000423804	0.0226226
cardiac ventricle development	Gene Ontology	GO:0003231	4	7	0.000433115	0.0226664
cell differentiation	Gene Ontology	GO:0030154	55	925	0.000628894	0.0322792
tissue development	Gene Ontology	GO:0009888	41	645	0.000936859	0.0471788
skeletal muscle fiber development	Gene Ontology	GO:0048741	6	27	0.000979568	0.0475358
myotube cell development	Gene Ontology	GO:0014904	6	27	0.000979568	0.0475358

## Sheet: M. ele-GO
##Databases: KEGG PATHWAY, Gene Ontology
##Statistical test method: hypergeometric test / Fisher's exact test
##FDR correction method: Benjamini and Hochberg
#Term	Database	ID	Input number	Background number	P-Value	Corrected P-Value
sarcomere	Gene Ontology	GO:0030017	26	38	6.67166e-13	1.36788e-09
myofibril	Gene Ontology	GO:0030016	26	39	1.02817e-12	1.36788e-09
contractile fiber part	Gene Ontology	GO:0044449	26	40	1.56867e-12	1.36788e-09
contractile fiber	Gene Ontology	GO:0043292	26	40	1.56867e-12	1.36788e-09
muscle structure development	Gene Ontology	GO:0061061	40	156	2.62436e-08	1.52563e-05
muscle cell differentiation	Gene Ontology	GO:0042692	31	110	1.65228e-07	8.23308e-05
actin cytoskeleton	Gene Ontology	GO:0015629	28	95	3.01647e-07	0.000109618
muscle contraction	Gene Ontology	GO:0006936	19	45	3.14271e-07	0.000109618
myofilament	Gene Ontology	GO:0036379	13	19	4.0026e-07	0.000116342
striated muscle thin filament	Gene Ontology	GO:0005865	13	19	4.0026e-07	0.000116342
muscle system process	Gene Ontology	GO:0003012	19	48	6.90853e-07	0.000185301
striated muscle cell differentiation	Gene Ontology	GO:0051146	27	94	7.43754e-07	0.000185301
striated muscle contraction	Gene Ontology	GO:0006941	12	19	2.07617e-06	0.000474503
myofibril assembly	Gene Ontology	GO:0030239	16	39	3.58025e-06	0.000657258
anatomical structure development	Gene Ontology	GO:0048856	227	1927	4.41445e-06	0.00076988
single-multicellular organism process	Gene Ontology	GO:0044707	219	1868	8.83831e-06	0.00137704
muscle cell development	Gene Ontology	GO:0055001	23	84	9.30871e-06	0.00137704
developmental process	Gene Ontology	GO:0032502	231	1991	9.33552e-06	0.00137704
striated muscle cell development	Gene Ontology	GO:0055002	22	78	9.76711e-06	0.00137704
I band	Gene Ontology	GO:0031674	10	15	1.05747e-05	0.00137704
single-organism developmental process	Gene Ontology	GO:0044767	229	1975	1.06508e-05	0.00137704
actin filament-based process	Gene Ontology	GO:0030029	32	146	1.06594e-05	0.00137704
actin cytoskeleton organization	Gene Ontology	GO:0030036	31	143	1.74969e-05	0.00210446
actomyosin structure organization	Gene Ontology	GO:0031032	16	46	1.93035e-05	0.00220922
skeletal muscle contraction	Gene Ontology	GO:0003009	8	9	1.98772e-05	0.00220922
multicellular organism development	Gene Ontology	GO:0007275	204	1743	2.02681e-05	0.00220922
troponin complex	Gene Ontology	GO:0005861	9	13	2.3818e-05	0.00251749
actin binding	Gene Ontology	GO:0003779	28	126	2.98893e-05	0.00306629
A band	Gene Ontology	GO:0031672	7	7	4.12884e-05	0.00411469
calcium ion binding	Gene Ontology	GO:0005509	51	312	5.03196e-05	0.00487541
cytoskeleton organization	Gene Ontology	GO:0007010	44	257	6.32848e-05	0.00596588
multicellular organismal process	Gene Ontology	GO:0032501	236	2115	7.6161e-05	0.0067267
cytoskeleton	Gene Ontology	GO:0005856	58	379	8.18897e-05	0.0067267
Z disc	Gene Ontology	GO:0030018	8	12	8.29266e-05	0.0067267
sarcoplasm	Gene Ontology	GO:0016528	8	12	8.29266e-05	0.0067267
musculoskeletal movement	Gene Ontology	GO:0050881	8	12	8.29266e-05	0.0067267
multicellular organismal movement	Gene Ontology	GO:0050879	8	12	8.29266e-05	0.0067267
system development	Gene Ontology	GO:0048731	172	1477	0.000118084	0.00936086
tissue development	Gene Ontology	GO:0009888	84	645	0.000370476	0.0280918
regulation of multicellular organismal process	Gene Ontology	GO:0051239	54	372	0.000447464	0.0332076
cardiac muscle contraction	Gene Ontology	GO:0060048	7	13	0.000609162	0.0442658
Cul3-RING ubiquitin ligase complex	Gene Ontology	GO:0031463	11	34	0.000628701	0.0447532
cytoskeletal protein binding	Gene Ontology	GO:0008092	35	213	0.000654134	0.0456324
sarcoplasmic reticulum	Gene Ontology	GO:0016529	6	9	0.000668291	0.0457058
muscle tissue development	Gene Ontology	GO:0060537	20	95	0.000703905	0.0463249
striated muscle tissue development	Gene Ontology	GO:0014706	20	95	0.000703905	0.0463249

## Sheet: S. mac-GO
##Databases: KEGG PATHWAY, Gene Ontology
##Statistical test method: hypergeometric test / Fisher's exact test
##FDR correction method: Benjamini and Hochberg
#Term	Database	ID	Input number	Background number	P-Value	Corrected P-Value
cytosolic ribosome	Gene Ontology	GO:0022626	46	71	8.75028e-20	1.63587e-16
ribosomal subunit	Gene Ontology	GO:0044391	51	97	7.81581e-19	9.7411e-16
ribosome	Gene Ontology	GO:0005840	54	131	3.06129e-16	2.86154e-13
cytosolic part	Gene Ontology	GO:0044445	50	114	5.43509e-16	4.06436e-13
structural constituent of ribosome	Gene Ontology	GO:0003735	58	160	2.51759e-15	1.56888e-12
structural molecule activity	Gene Ontology	GO:0005198	81	302	1.45748e-14	7.78505e-12
peptide biosynthetic process	Gene Ontology	GO:0043043	77	304	7.70042e-13	3.59898e-10
translation	Gene Ontology	GO:0006412	76	300	1.07699e-12	4.47431e-10
amide biosynthetic process	Gene Ontology	GO:0043604	79	327	2.99219e-12	1.11878e-09
organonitrogen compound biosynthetic process	Gene Ontology	GO:1901566	106	517	4.53134e-12	1.54024e-09
cytosolic large ribosomal subunit	Gene Ontology	GO:0022625	26	40	8.01939e-12	2.49871e-09
organonitrogen compound metabolic process	Gene Ontology	GO:1901564	129	697	1.07859e-11	3.10218e-09
peptide metabolic process	Gene Ontology	GO:0006518	78	341	3.99315e-11	1.06646e-08
large ribosomal subunit	Gene Ontology	GO:0015934	28	54	7.08164e-11	1.76522e-08
cytosol	Gene Ontology	GO:0005829	76	335	9.85111e-11	2.30208e-08
cellular amide metabolic process	Gene Ontology	GO:0043603	82	379	1.33992e-10	2.94703e-08
cytosolic small ribosomal subunit	Gene Ontology	GO:0022627	20	28	6.26625e-10	1.23313e-07
small ribosomal subunit	Gene Ontology	GO:0015935	23	42	1.56543e-09	2.92657e-07
single-organism process	Gene Ontology	GO:0044699	589	5015	2.20164e-09	3.91996e-07
single-multicellular organism process	Gene Ontology	GO:0044707	254	1868	9.96033e-09	1.55174e-06
anatomical structure development	Gene Ontology	GO:0048856	259	1927	1.77891e-08	2.66054e-06
developmental process	Gene Ontology	GO:0032502	265	1991	2.61323e-08	3.75803e-06
single-organism developmental process	Gene Ontology	GO:0044767	263	1975	2.86055e-08	3.96134e-06
multicellular organismal process	Gene Ontology	GO:0032501	277	2115	4.54417e-08	6.0681e-06
multicellular organism development	Gene Ontology	GO:0007275	235	1743	7.12775e-08	9.18988e-06
system development	Gene Ontology	GO:0048731	204	1477	1.21317e-07	1.51202e-05
intracellular non-membrane-bounded organelle	Gene Ontology	GO:0043232	132	859	1.71906e-07	1.94775e-05
non-membrane-bounded organelle	Gene Ontology	GO:0043228	132	859	1.71906e-07	1.94775e-05
cellular process	Gene Ontology	GO:0009987	661	5953	5.59434e-07	5.97635e-05
ribonucleoprotein complex	Gene Ontology	GO:1990904	62	320	6.78968e-07	6.86125e-05
intracellular ribonucleoprotein complex	Gene Ontology	GO:0030529	62	320	6.78968e-07	6.86125e-05
cellular nitrogen compound biosynthetic process	Gene Ontology	GO:0044271	196	1456	1.05666e-06	0.00010397
biosynthetic process	Gene Ontology	GO:0009058	243	1891	1.28298e-06	0.000123002
organic substance biosynthetic process	Gene Ontology	GO:1901576	237	1848	2.01066e-06	0.000187946
cellular biosynthetic process	Gene Ontology	GO:0044249	233	1816	2.40674e-06	0.000219483
ATP metabolic process	Gene Ontology	GO:0046034	22	67	4.08946e-06	0.00036406
cytoplasm	Gene Ontology	GO:0005737	318	2651	6.57214e-06	0.000549807
nucleoside triphosphate metabolic process	Gene Ontology	GO:0009141	24	81	6.61709e-06	0.000549807
purine nucleoside monophosphate metabolic process	Gene Ontology	GO:0009126	23	76	7.66588e-06	0.000609846
purine ribonucleoside monophosphate metabolic process	Gene Ontology	GO:0009167	23	76	7.66588e-06	0.000609846
purine ribonucleotide metabolic process	Gene Ontology	GO:0009150	30	120	9.03992e-06	0.00070371
actin cytoskeleton	Gene Ontology	GO:0015629	26	95	9.22219e-06	0.00070371
ribonucleoside triphosphate metabolic process	Gene Ontology	GO:0009199	23	78	1.09112e-05	0.00075615
ribonucleoside monophosphate metabolic process	Gene Ontology	GO:0009161	24	84	1.10358e-05	0.00075615
ribonucleotide metabolic process	Gene Ontology	GO:0009259	31	128	1.10855e-05	0.00075615
animal organ development	Gene Ontology	GO:0048513	146	1064	1.11937e-05	0.00075615
single-organism carbohydrate catabolic process	Gene Ontology	GO:0044724	15	35	1.12753e-05	0.00075615
cell part	Gene Ontology	GO:0044464	583	5300	1.14903e-05	0.00075615
cell	Gene Ontology	GO:0005623	583	5300	1.14903e-05	0.00075615
single-organism cellular process	Gene Ontology	GO:0044763	461	4074	1.15273e-05	0.00075615
ADP metabolic process	Gene Ontology	GO:0046031	13	26	1.20737e-05	0.000778337
purine ribonucleoside triphosphate metabolic process	Gene Ontology	GO:0009205	22	73	1.26681e-05	0.000789433
purine nucleoside triphosphate metabolic process	Gene Ontology	GO:0009144	22	73	1.26681e-05	0.000789433
nucleoside monophosphate metabolic process	Gene Ontology	GO:0009123	24	85	1.30184e-05	0.000797963
carbohydrate catabolic process	Gene Ontology	GO:0016052	15	36	1.47189e-05	0.000887644
generation of precursor metabolites and energy	Gene Ontology	GO:0006091	23	80	1.53534e-05	0.000906351
purine nucleotide metabolic process	Gene Ontology	GO:0006163	30	124	1.55139e-05	0.000906351
purine ribonucleoside diphosphate metabolic process	Gene Ontology	GO:0009179	13	27	1.64935e-05	0.000920438
ribonucleoside diphosphate metabolic process	Gene Ontology	GO:0009185	13	27	1.64935e-05	0.000920438
purine nucleoside diphosphate metabolic process	Gene Ontology	GO:0009135	13	27	1.64935e-05	0.000920438
ribose phosphate metabolic process	Gene Ontology	GO:0019693	31	132	1.85749e-05	0.00102135
regulation of biological quality	Gene Ontology	GO:0065008	96	642	2.16506e-05	0.00117321
pyruvate metabolic process	Gene Ontology	GO:0006090	13	28	2.22709e-05	0.00117496
biological regulation	Gene Ontology	GO:0065007	405	3547	2.23114e-05	0.00117496
purine-containing compound metabolic process	Gene Ontology	GO:0072521	32	142	2.76936e-05	0.00143518
cellular macromolecule biosynthetic process	Gene Ontology	GO:0034645	190	1489	2.92643e-05	0.00146335
ribosome assembly	Gene Ontology	GO:0042255	13	29	2.97444e-05	0.00146335
macromolecule biosynthetic process	Gene Ontology	GO:0009059	191	1501	3.21604e-05	0.00156166
adenyl ribonucleotide binding	Gene Ontology	GO:0032559	107	745	3.35382e-05	0.00160332
anatomical structure morphogenesis	Gene Ontology	GO:0009653	134	983	3.3876e-05	0.00160332
adenyl nucleotide binding	Gene Ontology	GO:0030554	107	747	3.69526e-05	0.00172707
cellular developmental process	Gene Ontology	GO:0048869	141	1050	4.04146e-05	0.00185386
cell differentiation	Gene Ontology	GO:0030154	127	925	4.07794e-05	0.00185386
ATP binding	Gene Ontology	GO:0005524	105	736	5.02393e-05	0.00220994
ATP generation from ADP	Gene Ontology	GO:0006757	11	22	5.65732e-05	0.00243135
glycolytic process	Gene Ontology	GO:0006096	11	22	5.65732e-05	0.00243135
organ morphogenesis	Gene Ontology	GO:0009887	57	339	6.92329e-05	0.00287624
nucleoside diphosphate metabolic process	Gene Ontology	GO:0009132	13	33	8.58273e-05	0.00352646
glycosyl compound metabolic process	Gene Ontology	GO:1901657	27	119	0.000102734	0.00414038
transporter activity	Gene Ontology	GO:0005215	92	638	0.000102983	0.00414038
nucleoside phosphate metabolic process	Gene Ontology	GO:0006753	33	162	0.000114732	0.00456367
muscle contraction	Gene Ontology	GO:0006936	15	45	0.000117816	0.00463698
substrate-specific transmembrane transporter activity	Gene Ontology	GO:0022891	68	437	0.000119188	0.00464214
ion transmembrane transporter activity	Gene Ontology	GO:0015075	60	373	0.000133608	0.00515011
nucleoside diphosphate phosphorylation	Gene Ontology	GO:0006165	11	25	0.000138199	0.00521947
nucleotide phosphorylation	Gene Ontology	GO:0046939	11	25	0.000138199	0.00521947
nucleobase-containing small molecule metabolic process	Gene Ontology	GO:0055086	36	186	0.000140781	0.00526379
tissue development	Gene Ontology	GO:0009888	92	645	0.000144657	0.00535519
primary metabolic process	Gene Ontology	GO:0044238	400	3589	0.00017048	0.00624927
cell periphery	Gene Ontology	GO:0071944	150	1173	0.000188141	0.00682969
carbohydrate derivative binding	Gene Ontology	GO:0097367	142	1101	0.000199199	0.00709778
plasma membrane	Gene Ontology	GO:0005886	147	1147	0.000199322	0.00709778
troponin complex	Gene Ontology	GO:0005861	8	13	0.000205962	0.00726502
metabolic process	Gene Ontology	GO:0008152	452	4121	0.000210752	0.00729501
muscle system process	Gene Ontology	GO:0003012	15	48	0.000211922	0.00729501
nucleotide metabolic process	Gene Ontology	GO:0009117	32	161	0.000212666	0.00729501
binding	Gene Ontology	GO:0005488	531	4926	0.000229857	0.00781303
homeostatic process	Gene Ontology	GO:0042592	47	279	0.000276282	0.00930649
nucleoside metabolic process	Gene Ontology	GO:0009116	25	114	0.000285129	0.00951873
transmembrane transporter activity	Gene Ontology	GO:0022857	73	495	0.000288625	0.00955017
purine ribonucleoside metabolic process	Gene Ontology	GO:0046128	22	94	0.000299555	0.00973944
purine nucleoside metabolic process	Gene Ontology	GO:0042278	22	94	0.000299555	0.00973944
organic substance metabolic process	Gene Ontology	GO:0071704	413	3750	0.000318158	0.0102551
myofilament	Gene Ontology	GO:0036379	9	19	0.000366259	0.0116054
striated muscle thin filament	Gene Ontology	GO:0005865	9	19	0.000366259	0.0116054
cellular nitrogen compound metabolic process	Gene Ontology	GO:0034641	240	2050	0.000383123	0.0120378
cytoplasmic part	Gene Ontology	GO:0044444	206	1726	0.000417258	0.0130011
purine ribonucleotide binding	Gene Ontology	GO:0032555	132	1032	0.000447869	0.013633
ATPase activity, coupled to transmembrane movement of ions, phosphorylative mechanism	Gene Ontology	GO:0015662	7	11	0.000448477	0.013633
epithelial cell differentiation	Gene Ontology	GO:0030855	20	84	0.00045801	0.0138105
nitrogen compound metabolic process	Gene Ontology	GO:0006807	251	2165	0.000470278	0.014067
purine nucleotide binding	Gene Ontology	GO:0017076	132	1034	0.000480057	0.0142455
blood circulation	Gene Ontology	GO:0008015	26	126	0.000489749	0.014306
circulatory system process	Gene Ontology	GO:0003013	26	126	0.000489749	0.014306
phosphorylation	Gene Ontology	GO:0016310	83	593	0.000502838	0.0145342
respiratory chain complex	Gene Ontology	GO:0098803	10	25	0.000506384	0.0145342
intracellular	Gene Ontology	GO:0005622	474	4391	0.00050922	0.0145342
substrate-specific transporter activity	Gene Ontology	GO:0022892	74	516	0.000539889	0.0152928
ribonucleoside binding	Gene Ontology	GO:0032549	130	1020	0.000559729	0.0157355
ribonucleotide binding	Gene Ontology	GO:0032553	132	1039	0.000569929	0.0159027
nucleoside binding	Gene Ontology	GO:0001882	130	1021	0.000579295	0.0160443
small molecule binding	Gene Ontology	GO:0036094	162	1320	0.000587121	0.0161415
embryo development	Gene Ontology	GO:0009790	79	562	0.000606267	0.0165462
hexose metabolic process	Gene Ontology	GO:0019318	11	31	0.000610748	0.0165477
organelle assembly	Gene Ontology	GO:0070925	38	219	0.00062166	0.0167222
intracellular part	Gene Ontology	GO:0044424	457	4235	0.00068142	0.0181878
protein metabolic process	Gene Ontology	GO:0019538	200	1687	0.000685872	0.0181878
ribonucleoside metabolic process	Gene Ontology	GO:0009119	23	108	0.000694445	0.0182854
purine ribonucleoside binding	Gene Ontology	GO:0032550	129	1018	0.00071647	0.0184439
purine nucleoside binding	Gene Ontology	GO:0001883	129	1018	0.00071647	0.0184439
purine ribonucleoside triphosphate binding	Gene Ontology	GO:0035639	129	1018	0.00071647	0.0184439
cellular protein metabolic process	Gene Ontology	GO:0044267	177	1469	0.000720193	0.0184439
embryonic organ morphogenesis	Gene Ontology	GO:0048562	35	198	0.000747603	0.0190156
chordate embryonic development	Gene Ontology	GO:0043009	42	254	0.000785171	0.0196878
embryo development ending in birth or egg hatching	Gene Ontology	GO:0009792	42	254	0.000785171	0.0196878
localization	Gene Ontology	GO:0051179	191	1606	0.000789829	0.0196878
calcium ion binding	Gene Ontology	GO:0005509	49	312	0.000834293	0.020582
carbohydrate metabolic process	Gene Ontology	GO:0005975	43	263	0.000836713	0.020582
ion transport	Gene Ontology	GO:0006811	60	406	0.00091422	0.0223416
gene expression	Gene Ontology	GO:0010467	189	1593	0.000931087	0.0226061
ribosomal small subunit assembly	Gene Ontology	GO:0000028	7	13	0.000938058	0.0226284
small molecule metabolic process	Gene Ontology	GO:0044281	70	493	0.000951252	0.0227666
nervous system development	Gene Ontology	GO:0007399	95	715	0.000955966	0.0227666
embryonic morphogenesis	Gene Ontology	GO:0048598	53	348	0.000978056	0.0230409
skeletal muscle contraction	Gene Ontology	GO:0003009	6	9	0.000979809	0.0230409
regulation of biological process	Gene Ontology	GO:0050789	362	3302	0.00107895	0.0252137
nucleotide binding	Gene Ontology	GO:0000166	155	1275	0.00109728	0.0253255
nucleoside phosphate binding	Gene Ontology	GO:1901265	155	1275	0.00109728	0.0253255
metal ion transmembrane transporter activity	Gene Ontology	GO:0046873	31	172	0.00110608	0.025372
monosaccharide metabolic process	Gene Ontology	GO:0005996	11	34	0.00114165	0.0257147
pyridine nucleotide metabolic process	Gene Ontology	GO:0019362	11	34	0.00114165	0.0257147
nicotinamide nucleotide metabolic process	Gene Ontology	GO:0046496	11	34	0.00114165	0.0257147
rRNA binding	Gene Ontology	GO:0019843	10	29	0.00127992	0.028486
cytoskeletal protein binding	Gene Ontology	GO:0008092	36	213	0.00127993	0.028486
plasma membrane part	Gene Ontology	GO:0044459	91	687	0.00131372	0.0290652
pyridine-containing compound metabolic process	Gene Ontology	GO:0072524	11	35	0.00138626	0.0304896
glucose metabolic process	Gene Ontology	GO:0006006	8	19	0.00141333	0.0307236
striated muscle contraction	Gene Ontology	GO:0006941	8	19	0.00141333	0.0307236
inner mitochondrial membrane protein complex	Gene Ontology	GO:0098800	12	41	0.00142473	0.0307923
inorganic cation transmembrane transporter activity	Gene Ontology	GO:0022890	37	223	0.00147582	0.0317132
mitochondrial respiratory chain	Gene Ontology	GO:0005746	10	30	0.00157767	0.0334475
chemical homeostasis	Gene Ontology	GO:0048878	29	161	0.00158195	0.0334475
integral component of plasma membrane	Gene Ontology	GO:0005887	70	504	0.00158337	0.0334475
intrinsic component of plasma membrane	Gene Ontology	GO:0031226	71	513	0.00159646	0.0335347
cellular metabolic process	Gene Ontology	GO:0044237	381	3516	0.0016365	0.0341836
cellular chemical homeostasis	Gene Ontology	GO:0055082	23	117	0.00175173	0.0361864
metal ion transport	Gene Ontology	GO:0030001	32	186	0.00180038	0.036987
regulation of muscle contraction	Gene Ontology	GO:0006937	8	20	0.00183216	0.0374342
cation transmembrane transporter activity	Gene Ontology	GO:0008324	42	268	0.0019467	0.0391328
macromolecular complex	Gene Ontology	GO:0032991	182	1555	0.00198574	0.0397042
establishment of localization	Gene Ontology	GO:0051234	156	1306	0.00201241	0.0400233
actin binding	Gene Ontology	GO:0003779	24	126	0.0020339	0.0402367
substrate-specific channel activity	Gene Ontology	GO:0022838	33	197	0.00225245	0.0440946
motor activity	Gene Ontology	GO:0003774	13	50	0.00225249	0.0440946
potassium ion import	Gene Ontology	GO:0010107	8	21	0.00234304	0.0453918
regulation of muscle system process	Gene Ontology	GO:0090257	8	21	0.00234304	0.0453918
bicellular tight junction	Gene Ontology	GO:0005923	11	38	0.00238857	0.0457992
sarcomere	Gene Ontology	GO:0030017	11	38	0.00238857	0.0457992
phosphorus metabolic process	Gene Ontology	GO:0006793	107	851	0.00245547	0.0468418
cell development	Gene Ontology	GO:0048468	79	595	0.00249246	0.0473061
channel activity	Gene Ontology	GO:0015267	35	215	0.00256882	0.0479123
passive transmembrane transporter activity	Gene Ontology	GO:0022803	35	215	0.00256882	0.0479123
transport	Gene Ontology	GO:0006810	152	1277	0.00258164	0.0479123
cell junction	Gene Ontology	GO:0030054	31	183	0.00258755	0.0479123
regulation of anatomical structure size	Gene Ontology	GO:0090066	26	144	0.00260419	0.0479123
mitochondrial protein complex	Gene Ontology	GO:0098798	13	51	0.00260973	0.0479123
cation transport	Gene Ontology	GO:0006812	39	248	0.0026141	0.0479123
organophosphate metabolic process	Gene Ontology	GO:0019637	42	273	0.00262895	0.0479494
cellular metal ion homeostasis	Gene Ontology	GO:0006875	17	78	0.00266515	0.048344
columnar/cuboidal epithelial cell differentiation	Gene Ontology	GO:0002065	9	27	0.00267644	0.048344
ribosomal large subunit biogenesis	Gene Ontology	GO:0042273	12	45	0.00274841	0.0494053
epithelial cell development	Gene Ontology	GO:0002064	10	33	0.00282089	0.0499122
apical junction complex	Gene Ontology	GO:0043296	11	39	0.00283	0.0499122
occluding junction	Gene Ontology	GO:0070160	11	39	0.00283	0.0499122
myofibril	Gene Ontology	GO:0030016	11	39	0.00283	0.0499122
cellular cation homeostasis	Gene Ontology	GO:0030003	20	100	0.0028439	0.0499217

## Sheet: C. com-KEGG
##Databases: KEGG PATHWAY, Gene Ontology
##Statistical test method: hypergeometric test / Fisher's exact test
##FDR correction method: Benjamini and Hochberg
#Term	Database	ID	Input number	Background number	P-Value	Corrected P-Value
Metabolic pathways	KEGG PATHWAY	dre01100	308	1214	1.06125e-23	2.12727e-20
Oxidative phosphorylation	KEGG PATHWAY	dre00190	76	121	1.39091e-22	1.39404e-19
Cardiac muscle contraction	KEGG PATHWAY	dre04260	52	86	2.09762e-15	7.0078e-13
Carbon metabolism	KEGG PATHWAY	dre01200	58	121	1.19763e-13	3.42949e-11
Valine, leucine and isoleucine degradation	KEGG PATHWAY	dre00280	31	51	8.31609e-10	9.26089e-08
Adrenergic signaling in cardiomyocytes	KEGG PATHWAY	dre04261	61	187	8.46304e-09	6.40157e-07
Propanoate metabolism	KEGG PATHWAY	dre00640	22	31	3.16186e-08	2.11265e-06
Glycolysis / Gluconeogenesis	KEGG PATHWAY	dre00010	32	72	1.38448e-07	8.28417e-06
Focal adhesion	KEGG PATHWAY	dre04510	63	235	1.6658e-06	7.66038e-05
Citrate cycle (TCA cycle)	KEGG PATHWAY	dre00020	19	32	1.97008e-06	8.77563e-05
Fatty acid degradation	KEGG PATHWAY	dre00071	21	40	2.56785e-06	0.000110694
Biosynthesis of amino acids	KEGG PATHWAY	dre01230	30	80	5.47372e-06	0.000203186
Regulation of actin cytoskeleton	KEGG PATHWAY	dre04810	62	254	2.38314e-05	0.000718348
Fatty acid metabolism	KEGG PATHWAY	dre01212	22	53	2.76957e-05	0.000805105
Pyruvate metabolism	KEGG PATHWAY	dre00620	19	41	2.95967e-05	0.000816371
2-Oxocarboxylic acid metabolism	KEGG PATHWAY	dre01210	11	18	0.000239182	0.00489224
MAPK signaling pathway	KEGG PATHWAY	dre04010	66	304	0.000259127	0.00527331
Vascular smooth muscle contraction	KEGG PATHWAY	dre04270	36	135	0.000281857	0.00562869
Calcium signaling pathway	KEGG PATHWAY	dre04020	53	237	0.000554249	0.00987548
Tight junction	KEGG PATHWAY	dre04530	40	164	0.000620465	0.0109579
PPAR signaling pathway	KEGG PATHWAY	dre03320	20	61	0.000784539	0.013271
ECM-receptor interaction	KEGG PATHWAY	dre04512	21	73	0.00228781	0.0328739
Adipocytokine signaling pathway	KEGG PATHWAY	dre04920	22	79	0.00255694	0.0358419
Pentose phosphate pathway	KEGG PATHWAY	dre00030	12	31	0.00286509	0.0394712
Lysine degradation	KEGG PATHWAY	dre00310	18	60	0.00314188	0.0429891
--------------------

## Sheet: C. tsh-KEGG
##Databases: KEGG PATHWAY, Gene Ontology
##Statistical test method: hypergeometric test / Fisher's exact test
##FDR correction method: Benjamini and Hochberg
#Term	Database	ID	Input number	Background number	P-Value	Corrected P-Value
Adrenergic signaling in cardiomyocytes	KEGG PATHWAY	dre04261	58	187	1.63948e-08	4.64677e-06
Regulation of actin cytoskeleton	KEGG PATHWAY	dre04810	67	254	2.44969e-07	3.35185e-05
Focal adhesion	KEGG PATHWAY	dre04510	62	235	6.73097e-07	8.08553e-05
Cardiac muscle contraction	KEGG PATHWAY	dre04260	31	86	2.85607e-06	0.000263556
Calcium signaling pathway	KEGG PATHWAY	dre04020	57	237	1.9263e-05	0.0013999
MAPK signaling pathway	KEGG PATHWAY	dre04010	65	304	0.000113564	0.00682763
Glycerolipid metabolism	KEGG PATHWAY	dre00561	20	57	0.000211154	0.0116369
Glycolysis / Gluconeogenesis	KEGG PATHWAY	dre00010	23	72	0.000229922	0.0123288
Biosynthesis of amino acids	KEGG PATHWAY	dre01230	24	80	0.000367592	0.0182326
ECM-receptor interaction	KEGG PATHWAY	dre04512	22	73	0.000601715	0.0277628
Fructose and mannose metabolism	KEGG PATHWAY	dre00051	15	41	0.000891802	0.0364811
Carbon metabolism	KEGG PATHWAY	dre01200	30	121	0.00110426	0.0447111
Tight junction	KEGG PATHWAY	dre04530	37	164	0.00139052	0.0493956

## Sheet: G. pet_KEGG
##Databases: KEGG PATHWAY, Gene Ontology
##Statistical test method: hypergeometric test / Fisher's exact test
##FDR correction method: Benjamini and Hochberg
#Term	Database	ID	Input number	Background number	P-Value	Corrected P-Value
Cardiac muscle contraction	KEGG PATHWAY	dre04260	21	86	1.67034e-10	4.45814e-07
Adrenergic signaling in cardiomyocytes	KEGG PATHWAY	dre04261	29	187	8.90094e-10	1.18783e-06
Calcium signaling pathway	KEGG PATHWAY	dre04020	22	237	0.000162298	0.0109792
Tight junction	KEGG PATHWAY	dre04530	17	164	0.0002728	0.0158284

## Sheet: M. ele-KEGG
##Databases: KEGG PATHWAY, Gene Ontology
##Statistical test method: hypergeometric test / Fisher's exact test
##FDR correction method: Benjamini and Hochberg
#Term	Database	ID	Input number	Background number	P-Value	Corrected P-Value
Cardiac muscle contraction	KEGG PATHWAY	dre04260	31	86	1.48613e-09	1.03673e-06
Adrenergic signaling in cardiomyocytes	KEGG PATHWAY	dre04261	42	187	2.76217e-07	0.000109618
Focal adhesion	KEGG PATHWAY	dre04510	46	235	2.17662e-06	0.000474503
Calcium signaling pathway	KEGG PATHWAY	dre04020	46	237	2.65326e-06	0.000544386
Tight junction	KEGG PATHWAY	dre04530	36	164	2.99748e-06	0.000580846
Biosynthesis of amino acids	KEGG PATHWAY	dre01230	22	80	1.3644e-05	0.00169965
Regulation of actin cytoskeleton	KEGG PATHWAY	dre04810	42	254	0.000178927	0.0138689

[truncated: 1 more sheets: S. mac-KEGG]
